# Supplementary material for: Genome-Wide DNA Methylation Profiling Solves Uncertainty in Classifying NSD1 Variants
Source: Genes (Basel). 2022 Nov 19;13(11):2163. doi: 10.3390/genes13112163 (PMC9690023; doi:10.3390/genes13112163)
Supplement: Supplementary file 1 [file genes-13-02163-s001.zip]

Archive with 1 entries (1 files):
- genes-2021550-supplementary.pdf
